# Supplementary material for: Impact of Meteorological Factors and Southern Oscillation Index on Scrub Typhus Incidence in Guangzhou, Southern China, 2006–2018
Source: Front Med (Lausanne). 2021 Jul 28;8:667549. doi: 10.3389/fmed.2021.667549 (PMC8355740; doi:10.3389/fmed.2021.667549)
Supplement: Supplementary file 2 [file Table_2.xlsx]

## Sheet: Sheet1
year	week	number	soi	tm	wtr	rain	pressure	rhum	wind	sun	holiday	caseold	case	logyp1
2006	1	1	4.4325	14.7	10.25	2	1018.62	67.8438	2.7	3.52813	1	0	1	0.693147
2006	2	2	6.08143	14.9786	11.2286	0	1016.46	63.5714	1.58571	3.64286	0	1	1	0.693147
2006	3	3	24.2386	17.4536	10.6571	8.375	1012.44	82.4286	2.43214	1.85	0	1	1	0.693147
2006	4	4	19.74	12.5429	9.1	2.525	1019.72	62.75	2.95357	4.45357	0	1	1	0.693147
2006	5	5	1.27429	18.8071	12.2286	0.125	1018.9	74.1429	1.8	5.25714	1	1	1	0.693147
2006	6	6	-2.50857	17.5107	12.3143	0.025	1020.61	63.8214	1.78571	5.60714	0	0	0	0
2006	7	7	-3.02714	17.6286	8.6	43.55	1015.85	76.9643	2.15357	1.35357	0	5	6	1.94591
2006	8	8	4.31286	16.1107	8.61429	12	1016.48	76.4286	2.20357	0.978571	0	2	1	0.693147
2006	9	9	9.14857	12.6536	10.9714	50.75	1017.21	74.4286	2.54643	3.73214	0	1	1	0.693147
2006	10	10	10.6471	19.9964	9.01429	19.35	1013.25	84.3214	1.41429	2.40714	0	2	3	1.38629
2006	11	11	16.39	15.9536	9.38571	9.6	1014.22	80.0357	2.33214	0.407143	0	3	4	1.60944
2006	12	12	23.2943	19.025	5.14286	92.3	1009.75	89.25	1.71786	0.139286	0	1	0	0
2006	13	13	10.79	19.575	9.14286	33.8	1011.47	82.3214	1.53929	2.69643	0	0	0	0
2006	14	14	31.68	23.8643	8	19.475	1009.43	84.1071	1.70714	1.33929	0	0	1	0.693147
2006	15	15	8.01857	21.6393	7.38571	9.975	1008.79	80.8929	3.125	1.7	0	2	2	1.09861
2006	16	16	4.01571	22.8857	10.9429	1.35	1011.24	73.8929	1.91071	3.65714	0	0	1	0.693147
2006	17	17	13.3814	24.6714	8.25714	133.425	1007.21	86.3571	2.02857	0.507143	0	3	4	1.60944
2006	18	18	-2.15	25.275	8.5	78.925	1008.34	86	1.86429	1.57143	1	2	3	1.38629
2006	19	19	-0.654286	27.2464	10.7143	44.225	1009.07	77.5714	2.18571	6.48214	0	2	2	1.09861
2006	20	20	-14.3757	23.575	9.78571	9.4	1007.45	65.6071	3.10714	4.44643	0	2	5	1.79176
2006	21	21	-10.0086	25.0179	6.58571	294.125	1007.5	90.0357	1.77143	0.546429	0	3	2	1.09861
2006	22	22	-16.4957	23.7143	6.55714	203.475	1005.87	92.9286	1.53929	0.214286	0	9	11	2.48491
2006	23	23	-1.34143	26.675	6.77143	198.15	1001.04	89.0357	2.01786	0.732143	0	5	5	1.79176
2006	24	24	-8.64	26.0214	8.6	135.45	1003.68	88.4643	1.61071	1.35	0	4	5	1.79176
2006	25	25	-3.06571	28.5	10.0429	30.975	1006.57	80.7857	1.47143	4.91071	0	9	9	2.30259
2006	26	26	-10.9143	29.5071	9.82857	26.25	1005.3	77.4286	2.10714	6.3	0	7	8	2.19722
2006	27	27	-17.6671	29.7964	8.91429	18.5	1001.91	78.5357	2.13929	6.33571	0	11	13	2.63906
2006	28	28	-6.67	29.8893	9.58571	95.475	996.175	81.25	1.925	4.80714	0	11	10	2.3979
2006	29	29	-10.4029	29.175	8.47143	131.975	1002.81	80.5	1.94643	5.61071	0	13	17	2.89037
2006	30	30	-4.52714	28.4964	8.62857	102.525	1000.17	80.9286	1.88571	3.475	0	9	10	2.3979
2006	31	31	-29.46	27.9357	8.7	83.925	1003.54	79.5714	2.46429	4.86429	0	7	8	2.19722
2006	32	32	-23.9557	28.7857	9.47143	23.475	1001.29	79.7143	1.50357	5.32857	0	7	7	2.07944
2006	33	33	-10.6614	30.075	11	6.475	1001.99	73.4286	1.60714	6.95714	0	6	7	2.07944
2006	34	34	-2.35857	28.9786	10.0857	30.875	1003.12	74.8929	1.76429	5.46786	0	11	14	2.70805
2006	35	35	-7.02	29.4786	10.7143	23.2	1005.92	77.25	1.58571	7.08214	0	5	10	2.3979
2006	36	36	-2.19857	27.9679	9.01429	69.75	1005.1	82.75	1.725	2.70714	0	15	14	2.70805
2006	37	37	-5.26	23.35	7.1	67.45	1008.82	78.75	3.13214	2.35714	0	6	5	1.79176
2006	38	38	-6.20571	25.4429	13.1714	0	1009.37	68.1786	1.56786	8.3	0	10	11	2.48491
2006	39	39	-4.81286	27.3607	11.0714	0	1008.59	71.5357	1.48929	6.09286	0	3	3	1.38629
2006	40	40	-19.3057	26.4357	10.6714	0	1008.66	67.5714	1.75	5.34643	1	9	8	2.19722
2006	41	41	-19.5429	25.9893	9.47143	6.55	1012.75	80.3214	1.18571	2.79643	0	2	3	1.38629
2006	42	42	-10.62	26.0821	8.3	52.625	1013.28	83.5	1.18929	2.33571	0	5	6	1.94591
2006	43	43	-13.3514	25.2607	9.92857	1.2	1015.23	73.0357	1.79643	6.38929	0	4	3	1.38629
2006	44	44	-10.5686	22.5929	12.8571	0	1012.8	56.2857	2.425	7.525	0	3	4	1.60944
2006	45	45	-1.79286	22.3286	14.6286	0	1015.56	66.75	1.55	8.07143	0	9	9	2.30259
2006	46	46	-3.87286	22.4321	10.5857	3.95	1014.54	69.1786	1.63214	3.26786	0	2	3	1.38629
2006	47	47	4.33286	19.9	7.11429	45.2	1012.51	82.1429	1.95	0.589286	0	5	5	1.79176
2006	48	48	-4.42571	17.7464	7.87143	34.125	1014.52	75.8929	3.04286	3.58214	0	2	4	1.60944
2006	49	49	-3.59714	18.7107	11.0286	0.1	1018.85	70.9643	2.14643	5.15357	0	4	3	1.38629
2006	50	50	-4.32714	15.8714	9.28571	30.25	1018.76	68.25	2.83929	4.14286	0	3	2	1.09861
2006	51	51	-3.57714	13.1036	16.5286	0	1022.65	51	2.16429	8.85714	0	3	3	1.38629
2006	52	52	0.73	13.3929	15.7143	0	1018.37	66.9643	1.63571	7.325	0	1	1	0.693147
2007	1	53	3.88	15.01	10.41	0.05	1018.64	67.25	2.728	3.93	1	1	1	0.693147
2007	2	54	-5.61857	12.825	10.8429	1	1022.19	54.8929	2.28929	4.75714	0	0	1	0.693147
2007	3	55	-24.5643	14.8714	9.71429	7.2	1019.31	71.3214	2.09286	2.07857	0	2	1	0.693147
2007	4	56	-15.6514	11.6536	9.07143	15.9	1022.09	71.7143	2.7	4.26071	0	1	2	1.09861
2007	5	57	12.4286	11.8429	18.6	0	1023.64	57.4643	1.45	8.47857	0	0	1	0.693147
2007	6	58	-4.11	17.5929	15.2143	0	1017.06	77.4286	1.15357	6.29286	0	2	3	1.38629
2007	7	59	-4.47429	19.7214	7.67143	10.05	1013.39	80.0714	1.76786	0.853571	0	2	1	0.693147
2007	8	60	-9.71571	18.0571	7.45714	20.4	1012.48	86.1071	1.57857	1.08571	1	0	0	0
2007	9	61	16.9486	20.05	8.27143	5.225	1012.88	77.8214	1.62143	2.22143	0	1	2	1.09861
2007	10	62	7.13	14.0786	6.32857	14.8	1015.09	81.6071	2.59643	0.728571	0	4	3	1.38629
2007	11	63	-0.25	18.3071	7.45714	7.3	1012.57	88.0357	1.97857	0.3	0	1	1	0.693147
2007	12	64	-2.4	17.7679	8.82857	12.2	1015.85	75.6786	2.01071	2.63214	0	1	3	1.38629
2007	13	65	-22.1114	23.4036	6.32857	55.575	1009.27	86.5357	1.59643	0.0285714	0	1	2	1.09861
2007	14	66	-11.5271	16.15	5.88571	74.125	1015.36	86.2143	2.41071	0.0892857	0	1	0	0
2007	15	67	-11.3986	19.7071	9.71429	15.975	1014.04	78.2857	1.19286	2.88571	0	1	2	1.09861
2007	16	68	-1.71429	23.2893	11.7429	47.3	1009.49	74.2143	1.93929	5.26429	0	1	2	1.09861
2007	17	69	6.34857	23.5607	7.82857	93.7	1010.55	81.1429	1.68214	1.96429	0	1	0	0
2007	18	70	-0.918571	23.8607	10.7857	39.325	1009.93	78.1071	1.21071	4.30714	1	2	4	1.60944
2007	19	71	-15.9886	25.9929	13.8143	0	1009.14	65.1429	1.82143	8.34643	1	2	4	1.60944
2007	20	72	1.08143	26.6429	10.3857	17.025	1008.85	71.8571	1.93929	5.82143	0	9	10	2.3979
2007	21	73	-1.18429	26.1214	6.92857	167.475	1002.71	87.2143	1.76786	2.01071	0	7	8	2.19722
2007	22	74	11.3986	28.2071	9.48571	40.025	1004.79	81.8929	1.52143	5.37857	0	11	12	2.56495
2007	23	75	11.2557	26.8036	9.58571	112.5	1003.38	86.8571	1.32857	2.15714	0	8	7	2.07944
2007	24	76	-7.92286	26.7464	7.82857	199.075	1001.49	86.4286	1.33214	2.34643	0	5	5	1.79176
2007	25	77	37.3743	29.1071	9.6	20.4	1004.85	77.4643	1.46786	6.91429	0	2	5	1.79176
2007	26	78	-22.5457	28.7964	8.22857	84	1002.94	79.6429	2.02857	5.06429	0	6	5	1.79176
2007	27	79	-16.7643	28.375	7.91429	41.325	1004.15	82.1071	2.10714	5.41429	0	6	7	2.07944
2007	28	80	-16.1186	30.9286	10.1571	0.125	999.054	72.0714	1.96071	9.10714	0	6	5	1.79176
2007	29	81	-3.18429	30.8179	9.71429	26.175	1003.61	72.5	2.57857	8.05357	0	6	7	2.07944
2007	30	82	11.9014	30.7	11.3857	5.275	1006.24	68.5714	1.81071	9.525	0	6	7	2.07944
2007	31	83	-1.33714	30.5571	11.2	4.275	1004.29	70.25	1.68571	9.10357	0	3	5	1.79176
2007	32	84	-1.50429	28.8321	10.3	81.3	997.171	78.6429	2.44286	5.14286	0	5	6	1.94591
2007	33	85	4.67857	27.5893	9.74286	130.25	997.621	82.3929	1.89643	3.88929	0	3	4	1.60944
2007	34	86	0.514286	27.5179	9.12857	124.025	1003.12	84.5	1.72857	2.71071	0	3	3	1.38629
2007	35	87	10.8129	28.3964	9.61429	33.275	1005.84	80.2857	1.52143	5.975	0	2	2	1.09861
2007	36	88	-0.75	26.7	8.37143	41.425	1004.99	79.3929	1.55714	2.88929	0	3	7	2.07944
2007	37	89	8.2	28.3679	9.41429	22.025	1004.68	77.2857	1.34643	5.18571	0	7	7	2.07944
2007	38	90	3.24143	27.6786	10.5857	0	1004.17	59.4643	2.68929	7.37143	0	7	11	2.48491
2007	39	91	-2.89571	27.1357	9.01429	71.525	1006.84	79.3929	1.81786	4.79286	0	12	12	2.56495
2007	40	92	4.30429	27.9357	9.42857	0.875	1005.35	74.0714	2.01429	5.44643	1	12	14	2.70805
2007	41	93	9.66571	26.3	9.01429	0.15	1010.27	64.4286	2.48571	4.89643	0	6	7	2.07944
2007	42	94	-7.70143	22.9393	10.4857	0	1016.36	57.3214	2.67857	6.69643	0	10	14	2.70805
2007	43	95	8.82857	23.3786	14.1	0	1012.84	73.0714	1.225	7.53214	0	9	9	2.30259
2007	44	96	15.9286	20.8679	8.94286	17.925	1015.12	71.8929	2.46071	3.3	0	4	4	1.60944
2007	45	97	1.89571	21.1964	11.9286	0.05	1013.46	48.25	2.45357	7.43214	0	7	7	2.07944
2007	46	98	14.3029	20.1	15	0	1014.9	75.4643	1.10714	7.57857	0	2	1	0.693147
2007	47	99	16.9829	18.6607	12.2143	0	1017.84	57.7143	2.53214	7.30714	0	2	2	1.09861
2007	48	100	2.28571	15.8893	14.2	0.075	1016.79	51.0714	2.39286	6.47857	0	2	2	1.09861
2007	49	101	5.67571	16.3893	11.6571	0	1020.21	57.6429	1.92857	5.13214	0	3	3	1.38629
2007	50	102	7.93714	18.3786	12.5714	0	1013.73	75.8214	1.31429	5.93571	0	3	3	1.38629
2007	51	103	20.6157	18.4321	9.55714	0.15	1015.24	77.1071	1.51786	1.70714	0	1	1	0.693147
2007	52	104	22.8271	15.9179	9.22857	13.025	1014.79	73.75	2.23214	4.21071	0	0	1	0.693147
2008	1	105	36.48	11.56	14	0	1021.12	47.35	2.454	8.13	0	1	1	0.693147
2008	2	106	14.1914	19.0143	14.7429	0	1013.02	78.3571	1.31429	5.14286	0	0	0	0
2008	3	107	2.77714	11.775	10.2286	5.65	1020.63	64.0714	3.56786	3.20357	0	0	0	0
2008	4	108	8.40857	11.325	9.71429	42.9	1018.4	70.1429	3.03571	2.76071	0	2	2	1.09861
2008	5	109	14.8329	6.15	3.25714	67.925	1018.09	89.0357	3.01786	0	0	0	0	0
2008	6	110	20.8429	8.34286	7.75714	7.125	1018.98	63.7143	3.075	3.24286	1	0	0	0
2008	7	111	17.9229	9.625	8.41429	0.025	1021.57	47.5357	2.79286	2.42857	1	0	0	0
2008	8	112	25.3571	15.0107	13.1857	2.7	1020.24	73.1071	1.9	4.55	0	0	0	0
2008	9	113	19.3114	13.8071	10.7286	27.425	1018.08	71.1071	2.13571	3.74643	0	0	0	0
2008	10	114	15.5886	16.4679	19.1714	0	1017.92	64.4286	1.66786	7.35357	0	0	0	0
2008	11	115	16.3143	19.9643	11.2143	2.125	1013.87	76.1786	1.47857	2.78929	0	0	0	0
2008	12	116	16.3186	21.4821	8.41429	32.875	1009.88	77.1429	1.8	1.31429	0	1	2	1.09861
2008	13	117	3.76286	19.45	11.6429	28	1011.07	77.0714	1.80714	3.30714	0	1	0	0
2008	14	118	14.4143	17.9643	6.12857	33.2	1012.27	91.0357	1.84286	0.139286	1	1	1	0.693147
2008	15	119	0.915714	25.2036	7.71429	6.9	1006.8	82.4643	2.11786	1.83571	0	1	2	1.09861
2008	16	120	1.38429	24.5	9.27143	27.35	1008.39	79.3214	2.06429	2.51071	0	1	0	0
2008	17	121	10.2729	22.3321	8.01429	50.625	1010.98	78.5714	1.825	1.26071	0	3	4	1.60944
2008	18	122	2.86571	22.75	8.24286	53.975	1007.62	83.8214	1.45	0.660714	1	6	6	1.94591
2008	19	123	2.84286	25.4357	8.15714	88.025	1005.36	80.1786	2.06786	2.57143	0	3	5	1.79176
2008	20	124	-0.587143	24.4357	13.4143	0.95	1007.84	68.2857	1.49286	6.13929	0	14	13	2.63906
2008	21	125	-17.6729	23.9893	6.9	74.925	1005.44	86.8571	1.54286	0.942857	0	9	10	2.3979
2008	22	126	-11.7471	26	8.45714	164.85	1002.91	88.6071	1.675	1.26429	0	15	16	2.83321
2008	23	127	26.7671	25.4714	7.67143	205.225	1004.8	87.4643	1.70357	2.13214	0	10	13	2.63906
2008	24	128	2.80857	26.6036	7.87143	170.2	1004.12	85.6429	1.95357	1.275	1	14	15	2.77259
2008	25	129	-5.43857	26.9179	8.15714	128.05	1003.17	85.25	1.89643	3.57143	0	8	10	2.3979
2008	26	130	-8.28	27.6821	8.54286	296.875	999.332	81.6786	1.93571	3.57143	0	10	8	2.19722
2008	27	131	6.98	27.2679	9.88571	112.65	1006.05	83.0714	1.66071	5.72143	0	8	11	2.48491
2008	28	132	0.327143	26.675	7.57143	86.575	1002.28	87.25	1.81786	1.675	0	6	5	1.79176
2008	29	133	10.41	27.9321	10.0286	103.525	1001.8	81.4643	1.63214	5.2	0	8	10	2.3979
2008	30	134	-3.22143	29.675	11.4429	19.15	1003.5	72.7857	1.91429	7.96786	0	10	10	2.3979
2008	31	135	3.19	29.3071	12.1143	13.875	1000.81	74.25	1.84643	4.74286	0	8	10	2.3979
2008	32	136	-5.53143	27.8107	9.75714	89.725	999.714	79.8214	2.33571	4.39643	0	9	7	2.07944
2008	33	137	8.73571	28.3107	10.1429	20.95	1003.29	80.2143	1.75	5.47143	0	6	8	2.19722
2008	34	138	8.10857	29.2214	10.9429	12.575	1002.3	73.8571	2.65357	6.11786	0	8	11	2.48491
2008	35	139	20.33	28.5214	10.4143	23.325	1006.12	78.4643	1.57857	6.85357	0	10	7	2.07944
2008	36	140	23.2943	27.1643	10.0429	99.825	1007.18	82.3571	1.49643	3.5	0	4	5	1.79176
2008	37	141	15.1457	28.2643	12.0429	7.075	1006.27	75.9643	1.52143	7.70714	0	11	13	2.63906
2008	38	142	10.3814	29.0536	12.4857	12.3	1004.79	73	1.68214	7.56786	1	11	12	2.56495
2008	39	143	5.54286	28.4679	10.6714	52.225	1003.06	76.6786	2.49286	5.23929	0	12	14	2.70805
2008	40	144	10.7343	26.325	10.5857	15.325	1008.33	67.3571	2.64286	7.84286	1	8	12	2.56495
2008	41	145	14.75	24.825	10.0857	131.575	1010.57	76.6429	2.18929	4.32143	0	16	15	2.77259
2008	42	146	19.3157	25.1071	10.3571	10.7	1012.2	74.7143	2.04286	4.475	0	14	16	2.83321
2008	43	147	13.7686	26.0929	10.8571	0.625	1012.2	75.1786	1.725	5.57857	0	17	14	2.70805
2008	44	148	8.73714	25.775	11.6143	0	1013.26	73.7143	1.7	6.67857	0	12	12	2.56495
2008	45	149	14.4929	23.425	8.7	64.225	1012.38	82.0714	2.11429	1.78571	0	10	15	2.77259
2008	46	150	14.06	18.15	14.5429	0	1015.65	63.2857	2.425	8.50357	0	11	12	2.56495
2008	47	151	15.7286	18.0357	14.2857	0	1017.4	61.6071	2.35357	7.33571	0	17	18	2.94444
2008	48	152	27.7343	17.3929	12.6286	0	1019.68	52.2143	2.82857	7.63571	0	7	6	1.94591
2008	49	153	5.03857	14.5857	16.2857	7.7	1019.2	59.1786	2.22857	6.31071	0	5	5	1.79176
2008	50	154	10.5629	14.6	18.7286	0.6	1016.61	65	1.41786	7.08929	0	2	2	1.09861
2008	51	155	12.4257	14.3143	18.0143	0	1017.86	66.6429	1.675	7.26429	0	3	3	1.38629
2008	52	156	14.84	14.175	13.7857	1.1	1018.74	65.0714	2.33571	5.16786	0	1	2	1.09861
2008	53	157	23.1	13.25	9.21	9.575	1019.94	63.36	2.7	3.55	0	3	3	1.38629
2009	1	158	9.21143	12.5893	14.5143	0	1020.99	60.0714	2.56071	7.47857	0	2	2	1.09861
2009	2	159	8.76429	10.075	19.2286	0	1024.56	49.5357	2.06071	8.63214	0	3	4	1.60944
2009	3	160	0.0885714	14.5821	15.0571	0.775	1016.24	66.4643	2.28214	3.61786	0	0	0	0
2009	4	161	14.6657	10.3643	7.81429	6.15	1017.15	73.2857	2.29286	2.50714	1	0	0	0
2009	5	162	22.5757	17.7643	15.2286	0.15	1015.64	78.6786	1.11071	5.69286	0	2	3	1.38629
2009	6	163	18.1929	20.575	14.1286	0.025	1010.3	77.2143	1.75	5.28571	0	3	2	1.09861
2009	7	164	9.00571	20.7143	9.58571	0.875	1012.6	76.2857	2.225	2.48929	0	1	1	0.693147
2009	8	165	9.90714	22.7964	8.35714	1.025	1009.97	77.25	2.35714	1.825	0	1	1	0.693147
2009	9	166	-3.88143	13.4107	6.85714	68.8	1014.08	82.9286	2.73929	0.167857	0	0	0	0
2009	10	167	4.06	16.2179	9.61429	6.625	1014.63	78.5714	2.16786	2.26429	0	1	1	0.693147
2009	11	168	3.14	20.6571	13.5143	1.35	1010.89	77.9286	1.6	3.87857	0	1	1	0.693147
2009	12	169	-2.70429	21	7.52857	58.7	1010.64	82.2857	1.825	0.132143	0	2	2	1.09861
2009	13	170	4.35571	18.7464	7.27143	25.05	1015.43	73.8571	2.22143	0.267857	0	2	3	1.38629
2009	14	171	16.3629	19.7714	9.75714	20.2	1013.31	76.9643	1.825	2.16786	1	1	1	0.693147
2009	15	172	20.6371	22.85	9.67143	52.75	1005.57	81.7857	1.55	2.91071	0	2	3	1.38629
2009	16	173	7.58286	24.0607	8.72857	69.075	1005.02	76.8214	1.99286	2.11786	0	1	2	1.09861
2009	17	174	-13.27	22.75	12.1	0.725	1012.93	66.25	1.66786	5.65	1	3	3	1.38629
2009	18	175	-13.4043	24.2286	13.5143	0	1009.27	63.4643	1.97143	7.91786	0	3	4	1.60944
2009	19	176	-2.71857	26.7679	11.9714	9.55	1008.01	70.6429	1.86071	5.83929	0	5	6	1.94591
2009	20	177	-15.6171	25.55	8.34286	122.4	1006.82	85.5357	1.55	0.785714	0	9	13	2.63906
2009	21	178	8.80286	24.9857	7.37143	64.15	1006.34	82	1.98571	1.48214	1	13	11	2.48491
2009	22	179	-5.47	26.8964	12.0143	67.3	1000.7	71.8571	1.625	5.8	0	16	21	3.09104
2009	23	180	-27.6914	26.4071	8.15714	152.7	1002.8	83.6071	1.575	1.11786	0	22	24	3.21888
2009	24	181	-11.2786	28.05	10.4286	37.7	1002.11	78.9286	1.41429	4.92143	0	18	17	2.89037
2009	25	182	23.6429	28.0357	9	113.9	1001	81.7143	1.76786	2.35357	0	11	12	2.56495
2009	26	183	15.9114	28.1536	8.22857	66.525	1003.64	78.9643	2.2	3.42143	0	23	26	3.29584
2009	27	184	4.86143	28.6571	11.2143	39.475	1003.91	75.2143	1.72143	7.35357	0	25	25	3.2581
2009	28	185	7.44429	29.8429	12.2429	13.55	1001	70.1071	1.925	8.88571	0	14	17	2.89037
2009	29	186	-1.05286	28.8393	9.24286	49.425	1002.1	75.6071	2.39643	5.41429	0	15	14	2.70805
2009	30	187	-6.68286	29.0429	9.85714	23.075	1000.34	77.3571	1.98214	4.70714	0	9	11	2.48491
2009	31	188	-10.9271	29.375	9.98571	68.05	994.407	76.1071	2.07143	5.175	0	16	18	2.94444
2009	32	189	-1.35	28.6857	8.82857	100.025	1001.18	78.3571	1.48571	3.925	0	7	9	2.30259
2009	33	190	-6.23857	30.0964	11.2143	9.775	1006.52	69.7857	1.6	8.27857	0	14	14	2.70805
2009	34	191	-3.73429	29.5786	12.4143	18.125	1005.54	72.1429	1.39643	7.10357	0	10	14	2.70805
2009	35	192	5.65286	29	11.2143	14.875	1004.89	70.8214	1.75714	6.82143	0	19	21	3.09104
2009	36	193	3.88429	29.0857	10.9143	57.75	1004.49	71.6071	1.64643	5.28571	0	12	9	2.30259
2009	37	194	6.36	28.5607	10.0143	57.125	1005.16	77.2143	2.04286	4.65	0	7	9	2.30259
2009	38	195	1.65143	28.8786	10.8143	20	1006.75	68.6786	2.08571	7.10714	0	10	12	2.56495
2009	39	196	0.244286	27.0714	9.18571	10.25	1006.29	67.3929	2.75357	4.75357	1	11	14	2.70805
2009	40	197	-5.58857	25.5464	14.7429	0	1007	53.8929	2.075	9.08571	1	11	9	2.30259
2009	41	198	-16.2429	25.9321	10.6143	4.125	1011.24	64.3571	1.96071	5.125	0	8	9	2.30259
2009	42	199	-26.4143	24.6143	12.6714	9.4	1009.88	67.3929	1.625	6.26786	0	7	7	2.07944
2009	43	200	-17.2629	23.3179	14.0714	0	1012.88	71.7143	1.12143	6.80714	0	5	7	2.07944
2009	44	201	-0.725714	20.5107	15.4857	0	1017.73	56.9286	2.33929	8.26786	0	8	9	2.30259
2009	45	202	-6.14429	20.85	8.44286	58	1009.54	77.4286	2.525	1.74286	0	6	5	1.79176
2009	46	203	-15.4157	10.9036	6.67143	12.175	1021.05	63.4643	3.95714	3.44643	0	9	10	2.3979
2009	47	204	-7.62571	17.0536	16.0143	0	1015.63	72.25	1.26786	6.25	0	4	7	2.07944
2009	48	205	-5.16286	15.8143	13.0571	0	1019.05	63.25	2.17143	7.18214	0	5	3	1.38629
2009	49	206	0.445714	17.0286	10.7286	20.675	1014.65	82.0357	1.52857	3.85714	0	0	0	0
2009	50	207	-21.9	13.7214	8.54286	11.4	1020.36	69.7857	2.625	2.225	0	1	1	0.693147
2009	51	208	-13.6357	15.1143	11.4	0	1018.16	63.5714	1.72857	4.00714	0	1	2	1.09861
2009	52	209	11.26	12.91	7.57	53.05	1015.09	78.64	1.939	0.796	0	2	1	0.693147
2010	1	210	-5.63714	13.2071	7.74286	24.675	1016.29	80.5714	2.22143	1.91071	0	0	0	0
2010	2	211	-5.68857	12.3714	11	18.075	1021.4	64.7857	2.25357	3.625	0	0	0	0
2010	3	212	-10.2443	15.7321	11.3143	2.375	1019.64	80.5714	1.8	2.81071	0	1	1	0.693147
2010	4	213	-14.5371	15.625	7.15714	7.475	1017.71	80.2143	1.71071	0.585714	0	1	1	0.693147
2010	5	214	-54.04	18.4786	8.38571	5.9	1013.33	85.4286	1.48571	0.982143	0	1	1	0.693147
2010	6	215	-21.3571	17.8536	8.44286	40.625	1013.64	81.6786	2.68571	1.21429	0	0	0	0
2010	7	216	-4.30286	8.11786	6.75714	26.35	1019.95	77.7143	2.71429	1.45357	1	1	1	0.693147
2010	8	217	10.7757	20.6	8.71429	4.1	1009.27	80.5	1.70357	2.56786	0	2	4	1.60944
2010	9	218	-23.8057	24.4893	6.91429	10.2	1008.45	78.6786	2.88214	1.46786	0	0	0	0
2010	10	219	-21.5657	11.9607	9.02857	15.525	1019.56	73.8214	2.62143	2.87857	0	1	1	0.693147
2010	11	220	-8.48	19.7464	10.9286	0.525	1014.77	78.5357	1.81071	1.55714	0	1	1	0.693147
2010	12	221	-0.438571	19.6393	12.0429	28.075	1013	68.1071	2.41786	3.92857	0	0	0	0
2010	13	222	16.6257	19.2786	10.3714	24.8	1014.47	72.6786	1.94286	2.91429	0	0	0	0
2010	14	223	21.0943	19.475	6.25714	38.225	1010.91	86.3214	1.64286	0.0714286	1	1	2	1.09861
2010	15	224	11.5157	18.7893	8.87143	38.825	1012.65	82.7143	2.23571	0.421429	0	2	3	1.38629
2010	16	225	13.7457	22.025	8.35714	50.6	1010.59	77.7857	2.3	2.07143	0	2	3	1.38629
2010	17	226	4.49143	21.2179	8.78571	49.175	1013.46	75.4286	1.37857	2.75357	0	4	5	1.79176
2010	18	227	6.95286	25.6321	9.08571	152.275	1005.65	77.6071	2.13214	3.37143	1	5	6	1.94591
2010	19	228	6.23143	24.5036	6.95714	155.075	1006.32	82.5357	2.02857	0.25	0	6	10	2.3979
2010	20	229	6.89429	26.6	8.17143	78.275	1005.85	81.5	2.18214	1.96429	0	6	7	2.07944
2010	21	230	19.4671	25.9679	12.1	84.875	1004.15	73.75	1.57857	5.92143	0	10	15	2.77259
2010	22	231	5.25286	24.3679	8.47143	58.725	1005.99	78.4286	1.58214	2.43214	0	27	30	3.43399
2010	23	232	-5.50571	25.425	7.48571	44.175	1006.2	77.8571	1.87143	1.88571	0	27	30	3.43399
2010	24	233	1.90857	28.175	7.87143	42.175	1003.66	80.8571	1.975	1.87857	1	20	17	2.89037
2010	25	234	-0.232857	27.6143	7.94286	118.475	1002.71	81.8571	1.57857	2.03929	0	9	11	2.48491
2010	26	235	14.3229	28.2643	8.94286	111.625	1004.89	78.3571	1.63929	6.15714	0	19	25	3.2581
2010	27	236	16.4014	31.125	10.2286	0.15	1004.18	66.2857	2.43929	8.80714	0	17	21	3.09104
2010	28	237	20.9714	29.2143	10.9857	22.45	1005.73	71.3929	1.98571	7.08571	0	21	22	3.13549
2010	29	238	20.1714	28.4571	10.2571	62.425	1005.75	75.2857	1.775	6.05714	0	9	13	2.63906
2010	30	239	29.7157	27.6607	9.6	105.025	1004.64	81.7143	1.44643	3.9	0	12	10	2.3979
2010	31	240	7.12143	29.4679	11.4429	23.425	1004.26	70.8214	1.56429	7.63929	0	15	17	2.89037
2010	32	241	15.02	29.5214	10.6857	26.575	1004.03	74.2143	1.46429	6.95357	0	4	6	1.94591
2010	33	242	27.0757	27.9964	9.97143	48.05	1008.33	77.3929	1.58571	6.20714	0	10	12	2.56495
2010	34	243	22.2971	28.225	10.2143	35.45	1006.13	75.5	1.53214	7.03929	0	11	11	2.48491
2010	35	244	30.82	28.4179	10.1571	220.05	1001.66	73.5714	2.375	5.77857	0	12	15	2.77259
2010	36	245	19.58	28.5821	10.4143	64.5	1004.17	82.25	1.53571	6.05357	0	11	14	2.70805
2010	37	246	23.8943	28.1071	10.0857	63.05	1007.56	80.8929	1.4	7.22143	0	10	13	2.63906
2010	38	247	26.44	26.7964	8.67143	89.975	1005.63	85.1071	1.89286	3.06429	0	11	14	2.70805
2010	39	248	27.3429	27.2679	9.94286	15	1010.72	80.4286	1.58571	5.66071	1	21	20	3.04452
2010	40	249	19.3514	24.3786	8.34286	16.1	1010.78	68.3929	2.33214	1.46071	1	16	14	2.70805
2010	41	250	19.2971	25.9143	8.57143	17.625	1009.65	81.5357	1.88571	2.98571	0	10	14	2.70805
2010	42	251	25	24.5821	9.81429	0.6	1007.4	64.8929	3.18214	6.67143	0	20	24	3.21888
2010	43	252	4.95286	19.8857	9.78571	0.05	1015.55	56.0357	3.26429	7.12857	0	12	14	2.70805
2010	44	253	14.5986	18.7464	14.3286	1.425	1017.12	63.5357	2.06429	6.55	0	13	11	2.48491
2010	45	254	14.6243	19.6036	18.4286	0	1015.25	63.5714	1.64643	9.3	0	14	15	2.77259
2010	46	255	15.9543	19.7107	13.6143	0	1015.77	71.6786	2.05714	7.91786	0	3	4	1.60944
2010	47	256	19.0729	19.1786	12.8286	0	1013.31	69.4643	1.80357	6.675	0	4	5	1.79176
2010	48	257	23.2629	19.275	14.0571	0	1014.9	69.5357	1.74643	8.06429	0	6	5	1.79176
2010	49	258	25.8671	16.5821	13.8714	1.9	1013.65	65.8929	2.18214	5.00357	0	1	0	0
2010	50	259	20.2657	13	11.0714	19.625	1014.21	78.1786	2.50357	2.87143	0	1	1	0.693147
2010	51	260	32.18	16.0929	13.8571	3.5	1013.64	73.6429	1.66429	3.71071	0	0	0	0
2010	52	261	27.71	11.389	16.97	0.3	1017.09	67.0625	2.1	9.1	1	0	1	0.693147
2011	1	262	17.2171	8.68214	7.95714	16.75	1019.26	67.7143	2.91071	0.828571	1	1	0	0
2011	2	263	31.9386	9.71429	8.57143	6.9	1017.62	61.8571	3.04286	2.31786	0	0	0	0
2011	3	264	16.5014	9.76429	11.8857	0.1	1018.66	57.2143	2.66071	5.17143	0	1	1	0.693147
2011	4	265	13.85	10.8893	9.05714	0	1021.94	63.7143	3.18571	3.88571	0	0	0	0
2011	5	266	24.5514	13.2464	13.3571	0.2	1018.41	59.1429	1.90357	6.98571	1	0	0	0
2011	6	267	11.3971	16.7964	14.8	0.425	1010.38	68.8929	2.01071	5.25	1	2	3	1.38629
2011	7	268	33.7829	9.44643	5.12857	43.85	1015.81	84.6429	2.51429	0.789286	0	2	1	0.693147
2011	8	269	21.04	17.1071	9.77143	0.25	1014.18	74.1429	1.425	3.37857	0	2	2	1.09861
2011	9	270	21.95	17.9321	11.9857	0	1013.68	68.5714	2.375	4.75714	0	1	1	0.693147
2011	10	271	25.82	15.25	6.58571	16.625	1016.3	77.75	2.06071	0.860714	0	2	2	1.09861
2011	11	272	16.9057	15.625	9.91429	38.825	1015.04	71.0714	2.375	2.51071	0	2	2	1.09861
2011	12	273	12.4457	16.5464	7.55714	0.575	1015.74	70.2143	2.54286	0.289286	0	0	0	0
2011	13	274	44.9929	17.8071	14.3	0	1016.29	61.4286	1.675	5.45357	0	2	2	1.09861
2011	14	275	34.2071	20.9786	11.4286	0.025	1013.53	68.6071	1.83571	3.55714	1	1	1	0.693147
2011	15	276	27.47	24.3857	12.0143	0	1010.42	69.6786	1.7	5.31429	0	0	0	0
2011	16	277	15.6486	23.4571	12	18.55	1009.3	68.75	2.03929	5.15	0	1	1	0.693147
2011	17	278	12.5143	24.8321	12.8714	15.125	1007.05	70.9643	1.75	4.95	0	1	1	0.693147
2011	18	279	-3.74714	23.5964	7.24286	84.975	1006.18	88.1071	1.81786	0.185714	1	1	2	1.09861
2011	19	280	-6.01429	26.2607	8.85714	34.95	1004.57	80.75	2.025	3.26786	0	6	5	1.79176
2011	20	281	2.81	25.3857	10.8571	24.75	1006.88	75.4286	1.63214	5.92857	0	6	7	2.07944
2011	21	282	12.7729	24.4036	9.88571	58.375	1005.09	66.9643	2.28929	4.96429	0	10	11	2.48491
2011	22	283	-1.50571	27.8214	12.6571	10.6	1005.03	68.8214	1.88571	7.375	0	13	14	2.70805
2011	23	284	15.2929	29.2821	10.4286	46.2	1002.52	75.8929	2.05	6.74286	1	9	11	2.48491
2011	24	285	-18.7486	27.7857	8.47143	109.375	1002.63	82.9286	1.93929	4.56429	0	11	9	2.30259
2011	25	286	14.91	28.7536	9.92857	49.225	997.957	76.8929	1.98929	6.69643	0	22	24	3.21888
2011	26	287	0.2	27.2714	7.75714	133.625	1001.93	85.0714	1.95714	3.51071	0	26	27	3.3322
2011	27	288	1.64714	29.9429	10.9143	20.45	1002	72.7143	1.86071	8.23571	0	20	22	3.13549
2011	28	289	18.0571	27.7679	8.9	117.075	998.432	84.6786	1.66071	3.55714	0	21	23	3.17805
2011	29	290	8.36286	27.9214	8.42857	63.95	998.932	83.0357	1.45357	3.81071	0	25	27	3.3322
2011	30	291	13.4386	29.7429	11.8714	11.2	1002.25	72.8929	1.83929	8.57857	0	28	30	3.43399
2011	31	292	-1.12429	29.9893	11.8	0.625	1000.16	70.8214	1.46786	8.75	0	23	29	3.4012
2011	32	293	8.70857	28.6607	9.47143	26.4	1002.08	79.0714	1.76071	5.47857	0	25	23	3.17805
2011	33	294	0.201429	29.5071	12.0714	2.575	1006.63	71.2857	1.81071	8.98214	0	13	13	2.63906
2011	34	295	1.56714	29.5214	12	3.2	1003.47	69.4286	1.85357	8.80357	0	33	35	3.58352
2011	35	296	7.53714	28.7964	11.2571	47	999.036	72.4286	1.86786	5.41429	0	16	17	2.89037
2011	36	297	9.72	28.8357	11.0857	7.175	1004.75	75.3571	1.55357	7.19286	0	9	9	2.30259
2011	37	298	3.71429	28.4357	11.6	48.925	1004.62	75.2857	1.51071	8.23214	1	10	11	2.48491
2011	38	299	12.66	25.5321	10.1	1.675	1007.37	63.1786	2.66071	7.02143	0	13	15	2.77259
2011	39	300	20.6057	27.1357	9.08571	49.125	1004.52	71.6786	2.39643	4.53929	0	11	9	2.30259
2011	40	301	-2.17429	22.8679	8.61429	12.075	1010.36	74.3571	2.83929	2.99286	1	6	7	2.07944
2011	41	302	8.89714	24.8607	8.65714	152.4	1009.02	80.0714	1.70714	3.16071	0	12	19	2.99573
2011	42	303	19.0643	22.5357	15.4	0	1012.09	67.25	1.46071	9.25357	0	17	21	3.09104
2011	43	304	6.17429	22.7143	9.98571	0	1013.35	72.25	1.93929	4.37143	0	16	20	3.04452
2011	44	305	4.96429	23.5964	12.7	2.725	1011.84	72.6071	1.65714	6.22143	0	26	25	3.2581
2011	45	306	10.42	21.3964	8.74286	68.5	1009.92	74.2143	2.43571	4.48571	0	12	12	2.56495
2011	46	307	6.64429	22.4893	11.5714	8.15	1011.64	77.5714	1.40357	5.59286	0	9	8	2.19722
2011	47	308	23.2486	19.8929	10.6857	0.775	1017.6	63.75	1.76786	4.89286	0	7	7	2.07944
2011	48	309	19.9886	16.8071	14.8429	0.175	1013.62	69.5714	2.25	8.34286	0	3	5	1.79176
2011	49	310	18.1786	15.5786	11.1857	0.1	1017.6	59.1071	2.71071	4.25714	0	2	2	1.09861
2011	50	311	23.2057	13.5893	12.8429	0	1019.21	45.6429	2.52143	6.57857	0	1	1	0.693147
2011	51	312	30.3186	14.0357	12.4857	0	1018.7	52.6786	2.23571	7.03929	0	1	2	1.09861
2011	52	313	20.76	13.9	13.6	0	1019.85	56.5938	1.86875	5.73125	0	0	0	0
2012	1	314	-0.508571	11.225	8.38571	12.05	1020.57	71	2.49286	1.29643	1	2	2	1.09861
2012	2	315	-0.864286	12.9786	9.12857	5.475	1019.25	76.2143	1.96429	2.95357	0	2	2	1.09861
2012	3	316	20.7214	14.2643	7.47143	31.55	1010.96	84.0714	1.87143	2.01429	0	0	0	0
2012	4	317	26.6386	7.47857	5.68571	21.775	1016.89	85.0357	2.53214	0	1	5	5	1.79176
2012	5	318	-4.61714	12.7214	9	0.1	1017.84	70.5714	2.20357	1.73571	0	2	2	1.09861
2012	6	319	6.76	12.6536	8.02857	6.75	1015.16	72.4643	2.38571	0.760714	0	2	2	1.09861
2012	7	320	-2.63143	15.8786	11.4	0.25	1014.87	71.8571	2.26071	2.58929	0	1	1	0.693147
2012	8	321	1.84571	17.0393	9.31429	23.3	1010.22	78.5357	1.75357	1.13929	0	5	6	1.94591
2012	9	322	13.3129	12.25	6.68571	30.275	1011.73	86.6429	2.03214	0.407143	0	2	1	0.693147
2012	10	323	-2.37714	16.3536	7.57143	38.725	1008.35	87.6786	2.12857	0.0785714	0	2	2	1.09861
2012	11	324	14.1357	15.6429	6.35714	11.525	1014.47	86.2857	1.48929	0.182143	0	0	0	0
2012	12	325	5.92429	20.7179	9.65714	0.5	1011.44	77.0357	1.93929	2.63214	0	4	4	1.60944
2012	13	326	-11.8157	20.4429	14.3714	5.7	1015.59	62.0714	1.71429	6.67143	0	1	2	1.09861
2012	14	327	-31.1071	21.2964	9.12857	54.625	1012.87	78.2857	1.6	1.66071	1	3	2	1.09861
2012	15	328	-2.03	23.4536	9	94.675	1008.63	84.75	1.58571	1.96071	0	2	2	1.09861
2012	16	329	15.86	23.1786	6.21429	121.775	1005.36	87.2857	1.54643	1.675	0	0	1	0.693147
2012	17	330	-6.48	24.3536	9.57143	92.2	1004.58	79.9286	2.49643	2.51786	0	2	2	1.09861
2012	18	331	-4.93429	27.5179	9.98571	128.65	1002.44	82.1071	2.01071	4.37143	1	4	5	1.79176
2012	19	332	15.0543	27.5036	9.62857	48.85	1004.75	80.0714	1.81786	3.66429	0	13	18	2.94444
2012	20	333	-3.19286	26.7679	9.01429	79.4	1003.21	82.75	1.53929	3.55	0	24	31	3.46574
2012	21	334	-13.3729	27.1571	10.2429	4.075	1003.37	74.5	1.68214	4.96786	0	59	56	4.04305
2012	22	335	-4.41429	26.5643	7.68571	65.5	1004.5	81.1429	1.58571	1.53929	0	49	54	4.00733
2012	23	336	-8.14429	28.4714	9.48571	28.475	1000.5	75.3929	1.6	5.46786	0	51	51	3.95124
2012	24	337	-2.60286	28.0714	8.82857	50.025	996.761	81.2143	1.675	2.54643	0	52	56	4.04305
2012	25	338	-16.82	27.6571	9.15714	137.625	997.036	82.6071	1.84286	3.39643	1	50	50	3.93183
2012	26	339	-23.8986	28.2321	8.37143	94.925	999.746	80.1429	2.18929	3.91786	0	32	39	3.68888
2012	27	340	-7.66286	28.2786	10.0429	31.975	1002.57	77.5357	1.73571	7.675	0	27	25	3.2581
2012	28	341	13.6914	29.9357	10.3	3.4	1002.4	71.7143	2.06786	8.56071	0	31	34	3.55535
2012	29	342	6.63857	29.825	10.3571	16.475	1001.65	74.75	1.75357	6.98571	0	29	30	3.43399
2012	30	343	-5.05571	26.8571	6.91429	118.85	998.314	84.0714	2.25357	1.72857	0	33	31	3.46574
2012	31	344	-19.8071	29.575	12.0429	5.475	996.121	73.0714	1.23929	6.725	0	24	26	3.29584
2012	32	345	-13.4229	28.8607	11.4857	33.85	997.982	76.9643	1.55714	5.32857	0	19	19	2.99573
2012	33	346	-11.7343	28.3714	9.21429	72.85	1000.74	80.6786	1.63571	4.84286	0	31	34	3.55535
2012	34	347	3.66286	28.4714	10.6143	39.625	1002.89	75.1429	1.73214	6.37857	0	35	35	3.58352
2012	35	348	3.62	29.1036	12.0429	15.75	1001.78	72.1071	1.46429	7.40714	0	32	38	3.66356
2012	36	349	6.55714	27.7857	10.7571	63.95	1007.86	77.4643	1.58929	7.09286	0	28	26	3.29584
2012	37	350	0.842857	27.3857	9.95714	7.475	1006.69	70.8571	1.87857	6.125	0	29	33	3.52636
2012	38	351	-0.824286	26.0143	11.8286	0.7	1007.46	66.3929	1.51071	6.14643	0	40	50	3.93183
2012	39	352	7.36571	26.8607	10.1571	28.825	1006.37	71.5357	1.77857	5.51071	0	48	42	3.7612
2012	40	353	-6.24857	24.3	15.3286	0	1009.55	63.6071	1.44286	8.44286	1	43	46	3.85015
2012	41	354	8.39857	24.9393	13.8286	0	1010.05	63.0357	1.525	7.95714	0	29	30	3.43399
2012	42	355	-2.67143	24.4179	12.3429	0	1011.95	68.4286	1.50357	5.97143	0	28	32	3.49651
2012	43	356	8.68857	24.1357	12.6143	8.375	1011.81	74.3929	1.38571	5.59286	0	25	25	3.2581
2012	44	357	2.08429	21.1821	12.7286	59.825	1012.34	73.6786	1.68929	5.32857	0	19	18	2.94444
2012	45	358	-1.48857	22.5607	10.6143	6.425	1011.2	69.0714	1.72143	3.88571	0	18	21	3.09104
2012	46	359	8.64143	20.3071	10.0714	26.325	1014.1	75	1.90357	2.74286	0	7	8	2.19722
2012	47	360	6.80429	20.0107	8.54286	31.95	1011.71	80.7143	1.66786	1.88571	0	8	7	2.07944
2012	48	361	1.17714	15.2964	5.08571	117.975	1012.7	91.8214	1.79286	0.110714	0	6	6	1.94591
2012	49	362	-5.26429	15.1214	8.6	30.925	1014.61	74.8214	1.85714	3.27857	0	5	9	2.30259
2012	50	363	-26.8743	17.2357	11.2857	1.95	1014.71	76.1071	1.56786	3.57857	0	1	1	0.693147
2012	51	364	-4.38429	15.8143	9.07143	2.175	1015.21	78.5	2.07143	1.17857	0	1	2	1.09861
2012	52	365	5.28429	13.1643	11.4857	3.775	1017.43	73.1071	2.14286	3.525	0	2	2	1.09861
2012	53	366	-0.515	9.6714	8.6285	3.225	1019.23	60.428	3.5625	2.235	0	0	3	1.38629
2013	1	367	2.47571	11.9143	9.3	0.025	1017.24	63.3929	2.32857	2.95	0	5	4	1.60944
2013	2	368	4.57857	13.2107	13.7714	0	1018.65	69.3214	1.76071	6.76429	0	0	1	0.693147
2013	3	369	-0.604286	16.8714	11.1286	6.2	1016.04	75.4286	1.43929	2.62143	0	2	1	0.693147
2013	4	370	-15.68	17	14.4429	0.95	1017.81	73	1.425	6.29286	0	3	3	1.38629
2013	5	371	-22.9529	18.45	8.24286	7.325	1014.62	80.5714	1.85357	0.921429	0	1	1	0.693147
2013	6	372	4.35429	15.475	10.2	0	1016.11	72	1.81786	2.85357	1	3	3	1.38629
2013	7	373	10.4114	16.35	10.5	0.05	1015.39	71.6071	2.08214	2.33571	0	3	4	1.60944
2013	8	374	5.87571	19.7429	8.61429	8.55	1013.15	80.8214	1.63571	0.892857	0	2	2	1.09861
2013	9	375	20.0671	16.625	16.9714	0.075	1016.97	64.9286	1.61786	7.68929	0	0	0	0
2013	10	376	14.1086	20.4357	11.1857	2.075	1013.33	73.8571	1.57143	3.81071	0	1	1	0.693147
2013	11	377	-0.741429	22.2143	8.27143	20.775	1008.2	84.5	1.40714	0.753571	0	2	3	1.38629
2013	12	378	11.9943	19.8893	5.97143	149.375	1008.35	87.8929	1.575	0.378571	0	1	0	0
2013	13	379	9.20714	20.1286	4.98571	71.275	1007.13	89.25	1.57143	0.503571	1	1	1	0.693147
2013	14	380	5.48143	17.0679	8.35714	45.875	1013.07	79.25	1.6	0.953571	0	2	3	1.38629
2013	15	381	3.15714	23.6071	10.4714	42.6	1005.83	85.1786	1.45714	3.125	0	2	3	1.38629
2013	16	382	-4.69429	21.9393	7.07143	69.1	1009.84	86.6429	1.41786	0.553571	0	3	3	1.38629
2013	17	383	-14.2329	21.725	7.11429	58.575	1007.68	86.1786	1.54286	1.01429	1	5	6	1.94591
2013	18	384	0.744286	24.3964	8.14286	40.275	1006.98	86.4643	1.45	1.52857	0	13	13	2.63906
2013	19	385	22.6814	26.9679	8.6	35.875	1002.51	84.75	1.68929	1.68929	0	17	20	3.04452
2013	20	386	13.3614	26.5714	9.2	154.875	1003.03	88	1.37857	2.36071	0	24	30	3.43399
2013	21	387	5.44286	28.6214	10.5571	50.675	1004.63	80	1.74286	6.13571	0	32	35	3.58352
2013	22	388	11.1971	28.0179	10.2714	84.725	1003.76	80.9286	1.6	6.11786	0	46	47	3.8712
2013	23	389	20.0114	25.6679	7.72857	71.475	1000.93	83.6786	1.78214	1.775	1	32	34	3.55535
2013	24	390	7.39143	29.3571	10.2	14.35	999.629	77.5	1.725	7.16429	0	47	51	3.95124
2013	25	391	17.7914	28.9179	9.02857	57.3	1001.66	79.4643	2.23571	6.12143	0	38	33	3.52636
2013	26	392	-2.82429	28.9607	10.7571	35.25	1003.88	76.5	1.87143	8.12857	0	32	39	3.68888
2013	27	393	8.49429	29.0071	11.1143	21.1	1003.52	76	1.56071	8.08929	0	29	28	3.3673
2013	28	394	12.8143	27.0464	8.68571	116.6	1002.96	85.5	1.72143	3.11786	0	24	25	3.2581
2013	29	395	9.13571	27.1429	8.05714	69.75	1002.93	86.3214	1.78571	3.21786	0	25	30	3.43399
2013	30	396	7.07571	27.7786	10.0857	43.9	1003.1	82.5	1.65	6.46786	0	27	28	3.3673
2013	31	397	-3.09143	29.2679	11.6429	7.9	1005.99	76.4286	1.58214	10.0929	0	25	24	3.21888
2013	32	398	0.505714	27.5929	7.8	220.65	999.025	82.7143	2.26786	3.53571	0	23	23	3.17805
2013	33	399	-3.46857	27.325	8.18571	98.95	996.404	87.7857	1.60357	2.23571	0	19	21	3.09104
2013	34	400	2.78	28.2857	10.7143	46.1	1002.6	81.9286	1.28571	5.86071	0	25	31	3.46574
2013	35	401	-8.10571	26.2964	7.94286	60.5	1007.13	86.2857	1.46429	3.13571	0	32	31	3.46574
2013	36	402	15.3071	28.3536	11.2857	26.3	1007.37	77.4286	1.35357	8.05	0	32	31	3.46574
2013	37	403	16.8557	28.3571	13.0286	16.95	1003.14	70.25	1.61786	9.65357	1	31	38	3.66356
2013	38	404	-10.17	26.3107	9.05714	89.6	1002.65	77	2.65357	4.63929	0	33	30	3.43399
2013	39	405	5.60429	24.5714	11.2	3.55	1008.46	70.6429	1.76429	6.76786	1	32	30	3.43399
2013	40	406	10.7771	25.7357	12.1429	6	1007.15	69.8571	1.72857	6.89286	1	34	38	3.66356
2013	41	407	-1.92857	24.3464	9.78571	0	1012.52	65.5357	1.99643	4.46429	0	25	25	3.2581
2013	42	408	-13.35	22.0536	13.6143	0	1012.93	52.3571	2.08571	9.25357	0	34	33	3.52636
2013	43	409	-2.39143	22.025	14.8571	0	1013.45	69.1786	1.46429	6.87143	0	22	25	3.2581
2013	44	410	1.52429	23.1536	10.4571	8.1	1013.86	75.0714	1.8	4.775	0	6	3	1.38629
2013	45	411	2.17571	20.35	8.11429	18.375	1013.14	78.2857	2.28214	2.58214	0	10	9	2.30259
2013	46	412	15.0571	18.7607	13.1571	0.25	1016.05	61.75	1.28929	4.96786	0	9	10	2.3979
2013	47	413	21.0143	14.9071	13.0714	13.1	1016.73	63.75	1.93571	6.91429	0	8	10	2.3979
2013	48	414	-9.07714	13.8071	19.6714	0	1015.99	62.7143	1.26786	9.03929	0	4	2	1.09861
2013	49	415	8.06286	15.7607	9.48571	26.1	1013.86	67.0357	1.79643	3.23571	0	6	6	1.94591
2013	50	416	6.07571	10.5464	7.2	124.45	1017.81	73.4286	2.61429	4.42143	0	5	6	1.94591
2013	51	417	-3.55571	10.5393	12.2143	0	1020.53	44.7857	2.21786	8.075	0	2	2	1.09861
2013	52	418	-1.81	12.0107	17.37	0	1016.42	59.285	1.5607	7.978	1	2	4	1.60944
2014	1	419	6.92429	14.1393	12.4571	0.35	1017.07	68.8929	1.775	3.72857	0	4	1	0.693147
2014	2	420	30.4286	11.7	13.7286	0	1021.63	61.1071	2.20357	7.29643	0	3	3	1.38629
2014	3	421	8.43	11.9393	17.7714	0	1019.57	54.5714	1.675	7.31071	0	2	2	1.09861
2014	4	422	14.3	16.925	15.2714	0	1015.22	73.9643	1.24286	6.39643	1	0	0	0
2014	5	423	5.59143	17.4107	12.5	4.175	1008.2	78.7857	1.68214	3.89643	1	2	2	1.09861
2014	6	424	-7.12571	6.96071	5.04286	24.35	1017.48	69.1786	2.88571	1.24286	0	2	2	1.09861
2014	7	425	-3.26714	10.825	10.8286	12.425	1018.19	77.8929	2.00714	1.96071	0	4	4	1.60944
2014	8	426	-4.49286	18.7643	10.5	3	1014.66	80.5	1.57143	3.01429	0	2	2	1.09861
2014	9	427	-15.2429	14.6679	4.97143	7.125	1014.49	87.5357	1.74286	0	0	3	3	1.38629
2014	10	428	-14.8786	14.625	5.84286	30.35	1016.75	79.3571	1.91071	0.3	0	3	4	1.60944
2014	11	429	-19.1414	18.4714	9.87143	0.2	1014.54	74.1071	1.68929	1.55357	0	7	6	1.94591
2014	12	430	-1.64286	21.5321	12.0286	8.475	1011.22	75.2143	1.50357	4.525	0	4	4	1.60944
2014	13	431	-0.492857	20.5607	8.14286	316.775	1008.76	86.25	1.58214	1.77143	0	0	2	1.09861
2014	14	432	14.0143	22.2393	8.34286	21.75	1010.86	82.8929	1.36429	2.07143	0	2	1	0.693147
2014	15	433	0.294286	24.7893	9.5	0.2	1008.99	77.1786	1.66786	2.76429	0	2	2	1.09861
2014	16	434	15.2829	23.9643	6.18571	38.95	1008.07	87.1786	1.68214	0.114286	0	4	4	1.60944
2014	17	435	-4.93571	22.9929	9.68571	61.1	1010.16	78.6786	1.60357	3.51786	1	10	16	2.83321
2014	18	436	-7.97714	21.1786	5.2	168.45	1008.48	91.5357	1.575	0.0642857	0	18	23	3.17805
2014	19	437	6.92857	26.3714	8.05714	92.95	1002.82	88.9643	1.77143	2.18571	0	24	20	3.04452
2014	20	438	9.41143	25.7179	9.12857	252.375	1003.91	90.3929	1.69286	1.38571	0	22	23	3.17805
2014	21	439	15.03	28.5464	11.0571	48.6	1004.44	82.5714	1.55714	6.46786	0	34	41	3.73767
2014	22	440	7.57571	28.175	9.81429	83.225	1000.48	82.25	1.62143	4.46429	0	28	19	2.99573
2014	23	441	11.5771	28.4179	10.1286	60.85	998.568	77.3571	1.4	5.72857	0	32	41	3.73767
2014	24	442	-2.85714	28.8786	9.84286	106.95	999.121	83.1071	1.675	3.10357	0	44	47	3.8712
2014	25	443	-17.0029	28.6107	9	61.725	1000.92	84.9286	1.58929	5.25357	0	31	27	3.3322
2014	26	444	-8.87143	30.1071	10.2571	14.45	1001.87	76.2143	1.80714	8.01429	0	45	54	4.00733
2014	27	445	-10.2814	29.4893	10.6714	85.35	999.704	81.4286	1.32143	6.28571	0	52	51	3.95124
2014	28	446	8.11286	29.5786	9.97143	29.575	1003.64	77.25	2.06071	7.44286	0	50	61	4.12713
2014	29	447	-10.6657	29.3286	11.4	29.225	1000.68	79.0714	1.53214	6.66429	0	33	30	3.43399
2014	30	448	1.25857	30.1857	12.2286	7.925	1000.73	72.6786	1.5	8.93214	0	35	35	3.58352
2014	31	449	-15.0657	29.6914	10.5714	33.66	999.081	78.25	1.52	7.05286	0	22	28	3.3673
2014	32	450	-9.99286	28.4036	9.88571	128.425	1001.51	83.5	1.76429	4.65714	0	32	27	3.3322
2014	33	451	-12.1457	27.5171	9.58571	94.77	1005.33	84.2214	1.40214	6.07	0	36	40	3.71357
2014	34	452	-12.6629	29.4893	11.5429	1.825	1007.22	74.25	1.60357	10.05	0	31	29	3.4012
2014	35	453	-3.45	28.5625	11.8	25.0375	1005.42	77.4643	1.48214	8.15	0	42	44	3.80666
2014	36	454	-15.8243	28.8768	10.3	18.75	1003.77	80.75	1.60179	6.35	0	21	23	3.17805
2014	37	455	-7.71143	28.3696	9.64286	41.725	1003.55	79.5893	2.16786	7.16071	0	31	34	3.55535
2014	38	456	-2.14857	27.3911	10.9571	0.35	1006.57	71.0714	1.625	7.26429	0	32	32	3.49651
2014	39	457	0.491429	28.3929	12.1286	17.6375	1007.54	75.4286	1.27321	8.00357	1	36	30	3.43399
2014	40	458	-1.31	24.9071	14.0429	0	1009.66	59.5357	1.93929	9.54643	1	23	28	3.3673
2014	41	459	-11.8486	23.5607	14.0429	0	1013.59	64.75	1.78214	9.075	0	25	26	3.29584
2014	42	460	-19.9186	24.6357	10.8286	0	1012.52	72.8571	1.56071	5.18929	0	16	11	2.48491
2014	43	461	-2.80571	25.275	12.1	0.2	1011.96	76.3214	1.24286	5.975	0	11	12	2.56495
2014	44	462	-18.1957	20.5393	6.8	32.85	1014.45	76.3571	1.97857	0.875	0	5	5	1.79176
2014	45	463	-4.74143	19.0679	7.25714	6.9	1016.01	79.0714	1.97143	2.08571	0	5	4	1.60944
2014	46	464	-4.00429	19.2429	13.4143	0	1015.99	70.8571	1.83571	8.07143	0	13	14	2.70805
2014	47	465	-11.5443	22.5357	11.9857	1.05	1010.99	81.75	1.40714	5.40357	0	6	6	1.94591
2014	48	466	-2.41857	15.8429	8.68571	20.2	1016.19	71.9643	2.29643	1.48929	0	1	3	1.38629
2014	49	467	-2.65857	14.525	9.67143	6	1019.33	64.5357	2.525	5.69643	0	5	4	1.60944
2014	50	468	-4.71286	12.1679	13.5	1.525	1021.52	55.1786	2.125	5.67143	0	1	1	0.693147
2014	51	469	-15.1986	13.6786	11.6714	14.1	1019.14	70.4286	1.875	3.33571	0	1	1	0.693147
2014	52	470	-2.75	11.71	15.63	3.725	1017.16	68.21	2.023	8.318	0	1	4	1.60944
2015	1	471	1.69286	14.7143	9.32857	0.4	1011.8	72.5714	2.49857	3.89643	0	4	4	1.60944
2015	2	472	-1.00143	11.3857	9.35714	55.2	1014.76	76.8571	3.04	5.49643	0	1	1	0.693147
2015	3	473	-29.9471	12.9571	13.7143	0.3	1012.93	69.4286	2.23857	7.78571	0	2	2	1.09861
2015	4	474	-5.38857	15.9	8	0	1011.56	76.7143	2.17143	2.01429	0	2	2	1.09861
2015	5	475	-2.71143	12.5143	7.98571	0.2	1016.6	68.7143	2.81286	2.5	0	5	5	1.79176
2015	6	476	-3.62286	13.2571	11.8857	0	1012	64.7143	2.09429	5.72857	0	0	0	0
2015	7	477	15.4614	18.1857	8.01429	2.7	1008.73	81.5714	1.73	2.28214	1	1	1	0.693147
2015	8	478	-6.96429	20.9286	4.5	38	1006.13	84.7143	2.32143	1.44643	1	3	3	1.38629
2015	9	479	-0.804286	13.8571	5.08571	7.2	1008.41	85.5714	2.93143	0.171429	0	5	6	1.94591
2015	10	480	-14.7943	16.0143	4.61429	15.8	1011.33	86.2857	1.90429	0.0964286	0	4	4	1.60944
2015	11	481	-26.1957	22.7	5.44286	0.2	1005.59	82.5714	2.29	1.43214	0	3	3	1.38629
2015	12	482	-4.66	19.4857	6.38571	4	1012.6	78.8571	1.89857	1.27857	0	4	5	1.79176
2015	13	483	-0.757143	24	6.01429	0.1	1002.7	79.8571	3.59714	2.46786	0	2	2	1.09861
2015	14	484	-5.85857	18.6	6.6	66.6	1007.93	82	2.76714	2.975	0	3	4	1.60944
2015	15	485	-2.54714	20.4	13.5429	0	1007.23	68.8571	2.64857	8.8	0	4	7	2.07944
2015	16	486	-0.247143	22.7857	7.91429	31.4	1005.69	77.2857	2.41	3.05	0	4	3	1.38629
2015	17	487	-8.01857	25.3	7.67143	30.4	1003.27	79.5714	2.28429	3.88214	0	5	8	2.19722
2015	18	488	-24.3729	25.9714	6.34286	368.3	1000.27	86.2857	2.31429	1.72857	0	14	13	2.63906
2015	19	489	-32.9729	25.3143	7.44286	84.9	1002.46	78.4286	2.61	4.16071	0	11	14	2.70805
2015	20	490	-13.7886	24.8143	4.14286	192.8	998.843	88.7143	2.15143	0.778571	0	24	27	3.3322
2015	21	491	6.46571	27.4571	6.64286	122.9	997.857	85.1429	2.11143	3.18214	0	21	20	3.04452
2015	22	492	4.84857	27.2143	7.11429	116.5	999.714	83.1429	1.99429	4.07143	0	16	17	2.89037
2015	23	493	7.40143	27.8571	7.35714	80.1	999.229	81.4286	2.30143	5.95714	0	23	22	3.13549
2015	24	494	-9.47429	29.2857	9.27143	18.6	998.514	74.4286	2.08429	9.07143	0	22	23	3.17805
2015	25	495	-38.89	28.2	6.32857	61.2	996.871	80.5714	2.55571	6.05714	0	26	24	3.21888
2015	26	496	-30.7943	30.5571	6.88571	0	996.286	70.5714	3.04429	8.51429	0	21	27	3.3322
2015	27	497	3.5	27.3571	8.11429	78.4	993.186	72.2857	3.5	5.11429	0	24	26	3.29584
2015	28	498	-19.0157	29.1429	9.55714	260.5	993.171	76.8571	1.77143	7.01429	0	20	17	2.89037
2015	29	499	-10.4857	27.2143	5.81429	71.1	996.829	84	2.34286	2.42857	0	19	22	3.13549
2015	30	500	-25.8186	27.1429	7.77143	31.2	1002.36	78.1429	2.18857	6.77143	0	18	18	2.94444
2015	31	501	-27.5729	28.8429	10.7571	0	998.414	72.7143	1.90857	10.1571	0	12	12	2.56495
2015	32	502	-19.14	27.1571	6.7	228.2	997.371	83.5714	1.66	2.67143	0	14	19	2.99573
2015	33	503	-17.2314	28.7429	8.4	40.3	997.786	77.8571	2.10571	6.91429	0	22	17	2.89037
2015	34	504	-16.4871	27.7143	9.52857	39.2	997.3	75.5714	2.09429	7.25714	0	19	19	2.99573
2015	35	505	-7.79429	26.3757	5.41429	91	1001.64	86.1371	1.54571	2.88571	1	29	31	3.46574
2015	36	506	-23.4143	27.4314	7.22857	32.5	1001.86	78.4414	1.49714	5.74286	0	20	22	3.13549
2015	37	507	-15.6886	26.6243	7.54286	0.4	1004.96	73.7986	1.95429	6.27143	0	16	20	3.04452
2015	38	508	-22.4514	27.3843	7.24286	27.4	999.669	79.9586	1.73143	6.1	0	25	21	3.09104
2015	39	509	-26.8743	26.9329	7.62857	0	1002.2	69.72	2.64143	6.22857	1	17	20	3.04452
2015	40	510	-20.4343	24.4643	4.54286	120.5	1005.15	82.4157	2.75571	3.02857	1	23	26	3.29584
2015	41	511	-19.9429	21.7971	9.42857	1	1008.86	71.5243	1.96857	6.45714	0	18	20	3.04452
2015	42	512	-11.2729	23.0886	10.9	0	1003.77	68.3743	2.09857	9.31429	0	19	17	2.89037
2015	43	513	-19.3429	24.2986	6.91429	1.4	1009.13	79.3143	1.95286	3.71429	0	19	17	2.89037
2015	44	514	-10.13	21.4371	7.91429	2	1010.5	74.0771	2.22286	3.8	0	16	24	3.21888
2015	45	515	0.0742857	21.7471	5.44286	42.2	1008.56	83.1343	2.26571	1.44286	0	32	32	3.49651
2015	46	516	3.63857	23.7529	6	0.5	1007.42	81.4229	1.94571	3.35714	0	25	23	3.17805
2015	47	517	-6.45571	18.4243	8.77143	0	1011.77	68.79	2.75571	7.1	0	17	16	2.83321
2015	48	518	-24.9686	17.0486	5.88571	35.9	1004.03	80.7086	2.61143	2.4	0	18	18	2.94444
2015	49	519	-13.5286	14.4714	5.02857	46.9	1011.8	79.7686	2.90429	2.57143	0	5	5	1.79176
2015	50	520	-2.35857	13.8957	7.28571	3.7	1014.22	62.1229	3.47429	6.34286	0	3	3	1.38629
2015	51	521	42.7357	16.9757	5.48571	6.2	1013.03	78	2.50286	1.18571	0	4	4	1.60944
2015	52	522	-26.77	14.69	7.385	12.5	1017.22	77.5	2.376	3.486	1	5	6	1.94591
2016	1	523	-27.1386	17.9655	5.61429	120.8	1011.41	80.994	1.80655	2.32857	0	4	4	1.60944
2016	2	524	-22.94	13.8911	4.17143	57.4	1009.97	84.1071	2.23626	1.7	0	4	4	1.60944
2016	3	525	-22.2186	11.4064	4.14286	27.8	1011.79	80.4172	3.46035	1.78571	0	3	3	1.38629
2016	4	526	-7.15	9.71657	5.68571	186	1017.25	73.869	2.94375	1.77143	0	0	0	0
2016	5	527	2.03857	10.4679	6.07143	26.9	1015.47	69.631	3.66905	3.65714	0	1	1	0.693147
2016	6	528	-3.62429	15.7577	11.4429	1.1	1009.79	73.5119	2.23502	5.38571	1	0	0	0
2016	7	529	-29.5457	12.5817	5.5	14.9	1014.56	65.6077	3.01618	1.38571	0	3	3	1.38629
2016	8	530	-35.5757	12.069	3.8	3.9	1017.24	80.6012	2.68333	0.957143	0	1	1	0.693147
2016	9	531	-26.9886	16.1893	13.3571	0	1013.27	73.6667	1.83463	6.95714	0	1	1	0.693147
2016	10	532	4.33286	15.572	5.77143	65	1008.47	83.2381	2.58289	0.357143	0	1	1	0.693147
2016	11	533	10.1543	16.0706	3.57143	16.7	1006.56	89.691	1.49607	0.114286	0	1	1	0.693147
2016	12	534	-10.4443	17.4355	5.7	147.9	1008.88	80.8366	2.44774	1.87143	0	1	1	0.693147
2016	13	535	-16.05	19.5429	8.2	0	1010.45	70.2262	1.90741	2.41429	0	1	1	0.693147
2016	14	536	-15.1071	23.635	4.78571	35.8	1004.24	83.8292	2.24177	0.714286	0	0	0	0
2016	15	537	-21.5886	22.9961	3.5	78.3	1000.23	88.5854	1.92473	0.0142857	0	0	1	0.693147
2016	16	538	-28.1614	22.6263	4.3	75.3	1004	90.2008	1.69675	0.642857	0	4	5	1.79176
2016	17	539	-24.4157	24.7381	5.98571	81.7	1001.86	83.5536	1.93747	2.12857	0	2	1	0.693147
2016	18	540	6.44571	25.5894	6.98571	36.3	1002.13	87.3425	2.34089	2.35714	1	6	7	2.07944
2016	19	541	2.35857	25.853	6.34286	105.3	1002.11	83.381	2.08062	3.27143	0	18	22	3.13549
2016	20	542	0.381429	24.4131	6.3	68	1001.86	79.881	2.32177	2.68571	0	21	23	3.17805
2016	21	543	2.85571	26.7696	7.15714	41.6	999.432	81.5349	2.48407	5.98571	0	43	43	3.78419
2016	22	544	-1.12857	28.249	8.25714	87.6	999.002	85.6322	2.2899	6.55714	0	33	34	3.55535
2016	23	545	3.60857	26.4651	6.34286	139.9	998.769	90.3274	1.43647	2.9	1	36	35	3.58352
2016	24	546	5.55143	27.4185	7.14286	129.9	997.732	89.6566	1.96673	3.11429	0	19	21	3.09104
2016	25	547	9.69429	29.5331	8.38571	13.8	1000.57	77.498	2.212	9.61429	0	18	15	2.77259
2016	26	548	3.16286	28.3382	5.87143	106.2	1000.53	85.2321	2.30142	4.85714	0	24	26	3.29584
2016	27	549	-2.36429	28.6704	8.07143	59.1	997.227	83.8929	2.08778	6.81429	0	14	16	2.83321
2016	28	550	-2.56	27.3179	6.52857	199.1	996.254	90.9167	1.42288	2.05714	0	18	19	2.99573
2016	29	551	13.9786	29.6929	7.54286	6.5	1000.32	78.3333	2.50499	8.45714	0	18	22	3.13549
2016	30	552	7.93571	29.3946	10.3286	32.9	1000.16	79.1071	1.59977	9.25714	0	28	29	3.4012
2016	31	553	-1.15714	27.7893	7.72857	231	995.84	87.0774	2.23282	4.88571	0	23	22	3.13549
2016	32	554	3.76286	28.2423	6.54286	35.7	993.893	87.8353	1.38088	4.4	0	17	17	2.89037
2016	33	555	-0.671429	27.7601	5.7	36.8	990.689	86.9643	2.2935	3.7	0	22	27	3.3322
2016	34	556	14.2957	29.1101	8.4	104.3	996.415	83.8869	1.5752	5.54286	0	39	33	3.52636
2016	35	557	13.1571	26.9185	6.22857	71.8	996.979	83.8402	1.85322	3.15714	0	21	24	3.21888
2016	36	558	5.23714	27.0155	5.64286	94.7	998.793	90.5655	1.35075	2.05714	0	28	27	3.3322
2016	37	559	20.3543	27.4601	8.04286	43	999.222	79.9405	2.58213	8.15714	1	24	24	3.21888
2016	38	560	10.7971	26.5631	8.15714	0	1003.33	76.7024	1.96299	7.54286	0	29	27	3.3322
2016	39	561	17.5471	25.6373	7.34286	32.1	998.52	80.0399	2.57839	4.08571	0	19	21	3.09104
2016	40	562	5.24857	26.9738	6.57143	7.4	1000.78	77.7976	2.6005	6.07143	1	18	19	2.99573
2016	41	563	-11.2986	23.7446	6.44286	1.1	1004.69	73.1786	2.84655	4.31429	0	17	21	3.09104
2016	42	564	0.261429	25.353	5.31429	97.1	999.304	83.7857	3.05298	2.97143	0	48	50	3.93183
2016	43	565	-15.8143	25.9178	6.94286	10.4	1005.94	85.5339	1.87851	4.65714	0	30	26	3.29584
2016	44	566	5.91714	20.2822	8.42857	0	1010.98	71.557	2.78281	6.72857	0	19	18	2.94444
2016	45	567	-0.874286	18.1837	6.71429	10	1010.62	84.7619	2.3638	2.3	0	19	18	2.94444
2016	46	568	-11.7214	23.6399	8.32857	0.4	1007.39	85.9821	1.3772	3.05714	0	16	17	2.89037
2016	47	569	5.67286	17.6375	5.55714	51.2	1008.2	88.5595	3.04637	0.228571	0	6	8	2.19722
2016	48	570	-0.448571	15.4167	8.67143	0	1014.19	70.3274	2.95216	5.95714	0	12	10	2.3979
2016	49	571	4.63571	17.3571	10.6	0	1010.18	67.2679	2.22694	6.95714	0	6	7	2.07944
2016	50	572	-0.894286	16.1958	9.35714	0	1011.91	70.3333	2.76626	7.05714	0	4	3	1.38629
2016	51	573	3.83714	18.3381	7.64286	3.4	1010.67	78.5357	1.89477	3.6	0	4	6	1.94591
2016	52	574	-4.53667	14.419	9.3	0	1014.62	68.8486	2.72418	6.11111	1	5	0	0
2017	1	575	19.4829	18.9226	11.1	0.1	1009.71	83.2976	1.42865	4.51429	1	7	0	0
2017	2	576	5.75286	15.35	6.1	4.2	1009.07	84.3571	2.81348	2.6	0	1	7	2.07944
2017	3	577	-19.83	14.0881	6.74286	4.1	1014.22	79.3155	2.97651	1.88571	0	4	4	1.60944
2017	4	578	-2.81	15.2685	11.7143	0.9	1015.82	67.2321	2.04476	7.68571	1	2	2	1.09861
2017	5	579	11.0186	16.4821	7.18571	15.1	1011.39	80.5179	2.47619	2.3	1	1	2	1.09861
2017	6	580	13.1914	13.4393	8.27143	3.3	1011.25	67.5417	2.80916	3.8	0	3	2	1.09861
2017	7	581	-21.7629	16.4708	13.6857	0	1016	68.5417	1.7497	9.05714	0	1	3	1.38629
2017	8	582	-8.19571	14.5768	6.24286	3.8	1010.01	81.7976	2.7275	1.2	0	3	3	1.38629
2017	9	583	4.47429	17.2893	9.11429	7.3	1011.04	64.8452	2.12829	4.41429	0	0	1	0.693147
2017	10	584	2.10429	15.5661	2.97143	19.6	1006.8	88.4821	2.0148	0.257143	0	1	0	0
2017	11	585	7.94143	18.1321	4.58571	54.3	1007.55	88.4405	1.76581	0	0	1	1	0.693147
2017	12	586	9.4	19.3111	6.05714	48.8	1007.23	90.6429	2.06961	0.414286	0	3	2	1.09861
2017	13	587	-2.41571	19.1089	10.5286	52.4	1011.23	72.9651	2.30947	3.65714	0	1	4	1.60944
2017	14	588	-0.0928571	22.0488	8.38571	4.1	1007.73	81.744	2.10841	5.18571	1	3	3	1.38629
2017	15	589	-10.9743	21.3298	6.17143	32.6	1003.68	85.7619	2.09281	0.114286	0	0	2	1.09861
2017	16	590	-13.2771	22.8881	8.04286	59.6	1002.17	85.6964	1.95849	3.02857	0	5	0	0
2017	17	591	-5.07531e-16	21.4911	7.55714	15.7	1005.32	80.9821	1.98333	2.92857	0	5	7	2.07944
2017	18	592	-11.6257	25.4536	6.75714	39.3	1004.27	81.4167	2.26964	3.31429	0	6	3	1.38629
2017	19	593	-11.1486	25.4726	6.85714	201.1	1004.21	84.2202	1.74762	2.3	0	13	8	2.19722
2017	20	594	7.75286	24.1363	6.01429	97.7	1001.72	86.2202	1.67099	2.72857	0	32	14	2.70805
2017	21	595	7.15429	24.8768	7.48571	83.3	1000.48	82.6845	1.8375	1.98571	0	37	40	3.71357
2017	22	596	-1.06714	28.1619	7.94286	56.2	997.62	81.4345	2.0381	5.57143	1	43	45	3.82864
2017	23	597	-11.6371	28.8542	7.38571	48	999.573	80.8452	2.2631	5.75714	0	37	41	3.73767
2017	24	598	-12.6657	26.806	5.37143	170.3	997.698	89.3095	1.94167	3.4	0	31	39	3.68888
2017	25	599	-10.5371	27.4065	5.98571	123.7	997.428	89.6131	2.04464	2.15714	0	31	34	3.55535
2017	26	600	-5.01286	29.1512	7.32857	18.5	999.652	78.131	2.61111	7.02857	0	22	27	3.3322
2017	27	601	7.79429	26.6119	4.8	131.4	999.698	91.0476	1.80629	2.35714	0	16	25	3.2581
2017	28	602	2.98	27.9286	8.22857	54.2	1000.84	85.125	2.01488	6.75714	0	26	13	2.63906
2017	29	603	16.4643	26.8405	7.05714	84.6	1001.31	88.0833	1.94643	4.98571	0	24	32	3.49651
2017	30	604	5.15	28.5494	9.11429	29.8	996.277	83.0714	1.60212	7.28571	0	23	21	3.09104
2017	31	605	3.48571	28.7527	7.05714	108.2	992.821	83.7222	1.72698	4.97143	0	32	24	3.21888
2017	32	606	-4.18429	30.0417	6.34286	2.4	998.044	77.9345	2.63452	6.51429	0	24	33	3.52636
2017	33	607	11.0729	29.7042	8.18571	0.1	1000.66	75.6131	2.0881	8.04286	0	12	26	3.29584
2017	34	608	6.78	28.5935	9.81429	46.8	996.671	81.7917	2.41584	7.94286	0	29	16	2.83321
2017	35	609	1.65714	27.1506	7.74286	96	999.302	86.7143	2.07249	6.4	0	25	33	3.52636
2017	36	610	7.02286	27.1688	5.34286	176.5	999.443	91.8917	1.48971	2.22857	0	17	19	2.99573
2017	37	611	6.36857	28.1446	8.42857	22.9	1001.75	81.7917	1.78274	7.64286	0	14	19	2.99573
2017	38	612	-1.30571	28.2601	9.41429	2.1	1001.73	78.4881	1.54226	7.87143	0	17	16	2.83321
2017	39	613	13.4171	28.5101	8.71429	34.3	1002.59	82.756	1.72689	7.4	0	20	14	2.70805
2017	40	614	17.8214	27.2671	7.42857	8.9	1004.81	85.7238	1.59571	7.58571	1	17	22	3.13549
2017	41	615	10.8443	26.6506	7.58571	0	1002.56	73.5298	2.85675	8.5	0	26	21	3.09104
2017	42	616	9.33571	21.7256	5.82857	34.4	1003.77	75.6726	3.61396	3.78571	0	25	27	3.3322
2017	43	617	3.65857	21.0637	10.9571	0	1008.2	70.3512	2.10714	9.58571	0	28	26	3.29584
2017	44	618	5.68286	20.4542	11.2	0	1010.5	56.2917	2.75952	9.17143	0	14	25	3.2581
2017	45	619	5.32429	21.6232	6.72857	6.6	1008.62	76.744	2.37692	3.24286	0	9	15	2.77259
2017	46	620	12.4029	21.7667	4.6	27.7	1005.9	89.1012	1.74878	0.557143	0	10	7	2.07944
2017	47	621	8.33857	13.9155	4.21429	2.3	1012.82	76.0714	3.55233	0.928571	0	6	12	2.56495
2017	48	622	18.4943	18.7618	7.62857	0.1	1010.9	75.6646	2.82717	5.01429	0	10	5	1.79176
2017	49	623	9.96714	15.4089	9.25714	0	1011.77	66.1667	2.59107	6.24286	0	6	11	2.48491
2017	50	624	-10.9086	14.8655	6.35714	0.7	1011.71	65.3869	2.96131	2.88571	0	4	5	1.79176
2017	51	625	-7.31429	11.7643	10.8429	0	1017.18	50.1012	3.22767	6.05714	0	3	7	2.07944
2017	52	626	-2.44	16.1048	10.1	0.7	1012.77	68.6726	2.26571	6.32857	0	1	3	1.38629
2018	1	627	0.274	16.2	7.828	38.6	1008.41	78.65	1.991	3.07	0	2	1	0.693147
2018	2	628	1.95143	10.1857	9.92857	74.3	1011.94	75.4286	2.71429	4.42857	0	3	3	1.38629
2018	3	629	16.1771	15.1	12.7143	0	1006.73	79.5714	1.74286	6.28571	0	4	3	1.38629
2018	4	630	20.1243	16.5143	7.48571	0	1005.43	81.5714	2.15714	1.57143	0	2	3	1.38629
2018	5	631	-5.45571	7.3	5.55714	18.7	1011.46	73	3.92857	2	0	1	4	1.60944
2018	6	632	-15.2457	9.9	8.82857	0.1	1011.11	57	2.95714	4	1	1	2	1.09861
2018	7	633	-13.4143	14.9143	12.5143	0	1008.83	72.5714	2.44286	6.14286	1	1	1	0.693147
2018	8	634	6.17143	17.2286	7.45714	12.5	1006.7	86.2857	1.75714	1.57143	0	3	2	1.09861
2018	9	635	12.8929	20.4714	7.82857	0	1004.1	78.4286	2.32857	3.85714	0	1	0	0
2018	10	636	10.3814	17.8143	8.81429	21.4	1006.1	80	2.65714	3.71429	0	2	3	1.38629
2018	11	637	11.1529	19.1286	10.2286	1.5	1005.89	82.4286	1.98571	4.85714	0	3	1	0.693147
2018	12	638	7.92429	18.1286	10.2143	28.7	1004.89	74.7143	2.77143	5.85714	0	3	4	1.60944
2018	13	639	11.84	21.1286	9.64286	4.4	1005.64	83.7143	1.65714	3.42857	1	1	4	1.60944
2018	14	640	25.5443	21.1286	10.8	8.7	1004.04	77.7143	2.45714	4.57143	0	3	2	1.09861
2018	15	641	2.60714	22.1	10.0286	66.4	1002.91	78.5714	2.61429	4	0	4	1	0.693147
2018	16	642	0.481429	16.7429	6.62857	18.6	1005.06	83.1429	1.82857	1.85714	0	7	4	1.60944
2018	17	643	-8.42857	23.0857	3.88571	39.7	1002.23	89.8571	1.55714	0	1	16	5	1.79176
2018	18	644	-5.57571	25.2571	7.07143	68.2	1003.2	87.1429	1.67143	2.14286	0	16	7	2.07944
2018	19	645	-3.56714	24.5	5.02857	4.2	1000.93	88.7143	1.98571	1.28571	0	34	21	3.09104
2018	20	646	3.49714	28.5	8.47143	0.3	998.186	79.5714	2.52857	7.71429	0	20	17	2.89037
2018	21	647	11.2743	30.2571	9.8	0	998.086	72.2857	2.28571	10.2857	0	37	33	3.52636
2018	22	648	-0.532857	28.5143	11.1143	34.9	998.871	80.5714	1.81429	7.57143	0	30	25	3.2581
2018	23	649	-1.00571	26.2286	5	334.8	994.7	92.4286	2.12857	2.71429	0	30	36	3.61092
2018	24	650	-16.4371	26.2429	7.57143	82.2	991.271	83.8571	2.01429	4.85714	0	23	35	3.58352
2018	25	651	-7.16143	28.5429	6.41429	43	994.3	83.7143	1.85714	3.57143	0	28	32	3.49651
2018	26	652	0.754286	28.5429	8.3	23.8	996.871	81.2857	2.05714	7	0	29	23	3.17805
2018	27	653	-9.97571	28.3857	7.21429	142.7	992.514	87.4286	2.2	2.71429	0	27	27	3.3322
2018	28	654	2.06714	28.3	8.58571	36.1	994	83	2.04286	6.14286	0	43	28	3.3673
2018	29	655	8.18714	29.0857	8.84286	10.4	993.771	79.2857	1.72857	6.85714	0	32	36	3.61092
2018	30	656	5.69714	27.9	7.38571	81.5	994.557	88	2.41429	5.14286	0	27	42	3.7612
2018	31	657	-4.79286	28.5429	8.8	26	994.5	85.1429	1.55714	6.14286	0	30	33	3.52636
2018	32	658	-20.6257	28.4286	8.55714	12.4	993.129	84.2857	1.81429	6.14286	0	41	25	3.2581
2018	33	659	-4.19286	28.1143	6.98571	9.7	988.814	87.4286	2.07143	3.71429	0	34	39	3.68888
2018	34	660	-3.07286	28.7	9.24286	0.4	990.9	85.1429	1.52857	5.14286	0	33	37	3.63759
2018	35	661	4.01143	25.8429	4.58571	182	994.486	92.8571	1.88571	0.571429	0	32	35	3.58352
2018	36	662	-17.5171	27.4429	8.95714	51.1	996.229	88	1.81429	5.14286	0	23	34	3.55535
2018	37	663	-0.832857	27.3571	9.41429	2.7	999.3	78	2.11429	7.14286	0	25	32	3.49651
2018	38	664	-10.9243	27.8714	8.5	82.2	996.743	84.7143	2.87143	4.85714	0	23	22	3.13549
2018	39	665	-10.4943	26.1143	7.17143	6	1000.69	84.2857	2.12857	4.71429	1	36	27	3.3322
2018	40	666	-6.24286	23.1714	12.9571	0	1003.87	66.8571	2.88571	10.5714	0	34	25	3.2581
2018	41	667	5.65	22.3571	8.8	11.5	1006.2	82.2857	2.1	3.57143	0	27	34	3.55535
2018	42	668	6.97714	21.8143	5.61429	69.6	1005.7	91.7143	1.75714	0.428571	0	23	34	3.55535
2018	43	669	-3.16	23.1857	7.47143	1.2	1007.24	85.5714	1.91429	2.85714	0	27	27	3.3322
2018	44	670	5.07143	20.3143	10.7143	4	1006.33	64	3.07143	6	0	24	26	3.29584
2018	45	671	2.54429	22.1429	8.47143	0	1007.34	86.2857	2.07143	4.42857	0	24	27	3.3322
2018	46	672	-8.51857	22	7.28571	13.6	1005.27	87	1.92857	3.28571	0	23	26	3.29584
2018	47	673	3.10143	18.4714	8.14286	1	1008.49	83.2857	2.6	4.28571	0	13	24	3.21888
2018	48	674	8.84143	18.4857	9.05714	21.4	1009.11	87.5714	1.71429	3.85714	0	3	24	3.21888
2018	49	675	4.83286	19.7143	8.38571	0	1006.99	85.1429	2.47143	3.71429	0	7	11	2.48491
2018	50	676	13.3986	11.3429	5.58571	12.3	1014.89	79.5714	4.18571	1.14286	0	4	4	1.60944
2018	51	677	14.4186	17.4286	10.5857	1.6	1009.03	81.4286	1.92857	4.28571	0	4	6	1.94591
2018	52	678	8.25143	16.0857	5.45714	3.1	1008.71	79.5714	3.17143	1.85714	0	1	6	1.94591
2018	53	679	0.1	6.9	3.8	2.8	1019.2	76.5	4.45	0	0	3	3	1.38629
